# Supplementary material for: Antimicrobial Activity of Ligilactobacillus animalis SWLA-1 and Its Cell-Free Supernatant against Multidrug-Resistant Bacteria and Its Potential Use as an Alternative to Antimicrobial Agents
Source: Microorganisms. 2023 Jan 11;11(1):182. doi: 10.3390/microorganisms11010182 (PMC9865548; doi:10.3390/microorganisms11010182)
Supplement: Supplementary file 1 [file microorganisms-11-00182-s001.zip]

Archive with 2 entries (2 files):
- Table S1. AST of indicator bacteria.pdf
- Table S2. pH_effect_on_indicator_bac revised.pdf
